# Supplementary material for: An Asset-Based Examination of Contextual Factors Influencing Nutrition Security: The Case of Rural Northern New England
Source: Nutrients. 2025 Jan 15;17(2):295. doi: 10.3390/nu17020295 (PMC11767827; doi:10.3390/nu17020295)
Supplement: Supplementary file 1 [file nutrients-17-00295-s001.zip]

Archive with 1 entries (1 files):
- nutrients-3417657-supplementary.pdf
